# Supplementary material for: What works, why and how? A scoping review and logic model of rural clinical placements for allied health students
Source: BMC Health Serv Res. 2020 Sep 14;20:866. doi: 10.1186/s12913-020-05669-6 (PMC7489211; doi:10.1186/s12913-020-05669-6)
Supplement: Supplementary file 1 — Additional file 1. Extracted data and logic model relationships. Extracted data from the literature, evidence review and relationships between data categories. [file 12913_2020_5669_MOESM1_ESM.xlsx]

## Sheet: Data & logic model rnships
	Reference	Study characteristics: Country, allied health group, structure & organisation of RCP	Drivers/goals for placement	Context: RCP components identified	Mechanisms	Outcomes/Success measures	Impact	Study methodology	MMAT / JBI critical appraisal comments
Placements designed to expose students to rural practice
35	Brown, Macdonald- Wicks, Squires, Crowley & Harris (2015)	Australia; Dietetics; Students undertake year-long attachment to rural area - living in one town while completing coursework, research project and placements in region	Exposure to rural practice and cultural groups; rural work readiness; recruitment to rural practice	Final year students; voluntary placement; single discipline; 1 year duration; 1:1 and group supervision; face to face supervision; learning purpose - not described; rural setting.	Student support from UDRH (general & discipline specific) - for placement discipline specific teaching + Inerprofessional Education + cultural training + access to learning facilities and resources; support for supervisors in the form of a team teaching and student supervision approach that is shared with academic staff from the local universities; Stakeholder engagement, in particular with the l…	Student placement survey end placement: student outcomes (satisfaction, enjoyment); intention to work in rural area; working in a rural area post graduation.	73% (n=17) 2009-13 obtained work in rural setting after graduation	Cross sectional: audit of 10 years of student placement survey data	Low (JBI Cross Sectional Studies) - No confounding factors identified, No strategies to deal with confounding factors
36	Capstick, Beresford & Gray (2008)	New Zealand; Pharmacy; Single-site programme where students observed and participated in all activities of the pharmacy.	Exposure to rural practice; recruitment to rural practice; servicing rural communities	3rd year students; compulsory placement; 1 week duration; single student placed; single discipline; 1:1 and face to face supervision; learning purpose - understand rural context; setting not described	None specifically mentioned.	Programme evaluation; enthusiasm for rural work; intention to work in rural area.	Significantly more students overall indicated post- externship that they would consider rural work than those did pre-externship (P = 0.0001) - especially for women; lower incidence of interest in rural work by urban/rural origin is largely removed through participation in the placement [proportion of students of urban origin indicating they would consider rural work increased significantly from …	Uncontrolled Before-After: A single group of pharmacy students was surveyed, pre- and post-externship, with subjective, self-reported, non-matched responses being recorded	Moderate (JBI Cross Sectional Studies) - Low validity of survey tool, small sample size
47	Page & Hamilton (2015) $	Australia; pharmacy; 2 week observational placement in rural community working with a range of disicplines. Weekly meeting with rural pharmacy academic. Final year students.	Improve muldisciplanary undersanding & knowledge/ build teamwork & communication skills/ rural exposure where health service gap exists	3rd year students; voluntary placement; single discipline; multiple students placed; 2 weeks duration; supervision not described; learning purpose - understand rural context; understand other disciplines; rural setting.	Support from rural phamacy academic UDRH (Rural Phamacy Liason Officer), Pilot program based on multidiciplanary principals which embedded evaluation and feedback cycles. Final year students from Masters program. Selection criteria - Application to program through essay re: interest in rural practice.	Students perception of placement identified through qualitative analysis of student reflections/journals.	Learning from observing other disciplines. Pharmacy disipline specific learnings. Student feedback regarding learning. Understanding of rural practice.	Quasi-qualitative: The students’ daily reflections and detailed postplacement reflection were analysed using a qualitative thematic methodology.	Moderate (JBI - Qualitative checklist): data collection methods could be more rigourous and do not entirely match the aims / philisophical perspective; researcher influence (reflexivity) not declared.
37	Paterson, McColl & Paterson (2004)	Canada; Occupational & Physio Therapy; Single-site programme supported by pre-placement workshop for students, teleconferencing during the placement and financial assistance.	Exposure to rural practice; recruitment to rural practice	3rd year students; voluntary placement; single student placed; single discipline; 6 week duration; face to face supervision; learning purpose - not described; remote setting	Student support - prior to placement - a 5-day workshop structured around three problem based learning modules, supported by videotapes and workbooks provided; during placement - ongoing support via weekly teleconferencing; the provision of financial assistance for travel and accommodation.	Pre-post placement questionnaires measuring student attitudes to living and working in smaller communities.	Students (n=10) had a more positive attitude towards the possibility of practicing in a smaller community; students reported that the weekly teleconference helped to alleviate their sense of isolation and need for support. Financial assistance for the student’s travel and living expenses made a considerable difference in terms of enabling students to experience opportunities that would not normal…	Uncontrolled Before-After: Evaulation of pre and post placement questionnaires measuring student attitudes toward living and working in smaller communities following a three tiered intervention: 5 day pre-placement workshop; weekly teleconferenced support; financial assistance.	Low (JBI Cross Sectional Studies) - No confounding factors identified, No strategies to deal with confounding factors, unvalidated survey tool
34	Wolfgang, Dutton & Wakely (2014)	Australia; Occupational Therapy; Four site programme - occupational therapy student placed at a single site - supported by UDRH provided training & support and oportunities to participate in community development project	Exposure to rural issues; rural work readiness; recruitment to rural area	Final year students; multiple students;; unspecified duration; single discipline; face to face supervision; learning purpose - understand rural context; rural & remote setting	Student support from UDRH (discipline specific) - during placement - discipline specific teaching and IP Education; UDRH to provide regional coordination, infrastructure and support; support and recognition for supervisor provided by UDRH in the form of provision of ‘time out’ from supervision. Access to local continuing professional development activities supported by the UDRH throughout the yea…	Student placement survey end placement: educational outcomes; student outcomes (satisfaction, enjoyment); intention to work in rural area; interest in rural affairs; work in rural area.	N=3 students on placement commenced employment same town following year)	Quasi-qualitative: Occupational therapy student placement feedback was collated from an online University of Newcastle Department of Rural Health (UoNDRH) student survey they are asked to complete.	Low (JBI - Qualitative checklist): data collection methods could be more rigourous and do not entirely match the aims / philisophical perspective; researcher influence (reflexivity) not declared.
Placements designed to address community needs
43	Allan, O’Meara, Pope, Higgs & Kent (2011)	Australia; multiple allied health professions*; University clinics include: on-campus university clinic provided by a single professional group; Outreach services offered to another site, coordinated through university clinic; partnership with local health agencies.	Increasing student placement opportunities; Improving access to health services in underserviced regions	single or multiple students; regional setting.	Strategically placing the clinic in high demand areas; supporting the clinic to run the service year round; a 'demand' analysis - 'recognizing unmet demand’ and being able to address this unmet demand (e.g. the population density or dispersion) using an evidence based approach e.g. mapping the workforce available to supply health services in the public and private sectors, and the types of servic…	Perceptions of learning opportunities; increase in placement opportunities and meeting community needs	On-campus clinics - students can undertake 'graduated exposure' to practice; opportunity for additional education is recognised and provided to students who require additional assistance; poor diversity of experience; poor exposure to 'real' demands of practice. Partnership model - learning opportunities more realistic; supply of patients consistent; increased service capacity/ meeting community …	Qualitative (consultative inquiry): literature & document review; site visits & interviews with key stakeholders.	Moderate (JBI - Qualitative checklist): researcher influence (reflexivity) not declared; data synthesis strategy not declared
49	Averett, Carawan & Burroughs (2012)	USA; Social Work; A ‘macro’ rural placement for social work students in an underprivileged rural area with no on-site field instructor and minimal structure. Macro and micro experiences requiring number of professional social work roles.	Attracting students to rural placements	Voluntary placement; single discipline; remote supervision via teleconference; learning purpose - not described; Rural setting.	Creativity – the authors stated that ‘There also is a need to consider and creatively approach barriers to rural macro-oriented placements to encourage students to consider the setting’ Student traits - students need to be open (open-minded, respectful, mindful of the agency culture, flexible, and self-directed), flexible, self-directed, and maverick in personality (determined, inner strength); S…	Student perceptions on personality traits that best suited the placement	Matching student types/characteristics to an unstructured rural placement is perceived as essential to get the best outcome from the placement. Students felt that they had been prepared for generalist social work practice, developed their social work knowledge and their use of self, and had become more client centered and better team players as a result of their field placements in a macro rural …	Qualitative: process evaluation study using interviews and focus gorups	Moderate (JBI - Qualitative checklist): researcher influence (reflexivity) not declared; data synthesis strategy not declared
45	Boucaut (1998)	Australia; Physiotherapy; Students planned, implemented and evaluated a programme of health promotion for a rural community	Improving access to health services in underserviced regions; Rural experience	Multiple students placed; Single discipline; 1 day duration; group, face to face supervision; learning purpose -expsoure to rural practice; rural setting.	Pre-planning must be timely and involve the right stakeholder engagement and needs analysis undertaken by stakeholders, facilitated by university and then interpreted by students; interventions developed by students and trialed prior to field trip; venues booked; day promoted to community – especially with local media.	Impact on student learning and impact on the community (measured using Ottawa charter for health promotion)	Students: Students have commented that the field trip has given them an insight into the services (and lack of services) available to rural communities, the opportunity to work in a small rural community and to speak with the local physiotherapist. Some have commented that they would now consider working in a rural setting. Community: The field trips provide physiotherapy input in communities whe…	Descriptive case study / reflective opinion piece using student and academic reflections against the Ottawa Charter of health promotionl.	Low (JBI Qualitative) - Lacks philosophical approach or any matching qualitative methodology
41	Frakes et al. (2014)	Australia; Multiple AHPs; Student- run clinic, based on Wagner's chronic care model, where students work in an interprofessional clinical environment to deliver outpatient ‘chronic disease early intervention and management’ services under supervision	Address service delivery gaps for underserved people with chronic disease; target areas of improvement in local health systems (e.g. improved hospital avoidance/ealry discharge); increase quality placement opportunities; interprofessional skill development; attract students to rural work/recruitment to rural health workforce.	3rd and final year students; voluntary or compulsory placement; multiple disciplines; multiple students placed; 2-10 weeks; face to face supervision; learning purpose - interprofessional skills; chronic disease management skills; regionalsetting.	Hospital and university are co-located on same campus; Funding (start up and infrastructure resourcing - issues with ongoing funding); wide stakeholder consultaiton and ongoing engagment (health service manaement, university, clinians - issues around changing stakeholders and differeing priorities); regular multi-level outcome assessments and evaluations that are targeted to evaluating the local …	Locally specific process-impact measures; sustainability measures; multi-level patient, organisaiton and health System measures (e.g. client attendance, client feedback, referral patterns, Interprofessional socialisation and Valuing Scale).	Delivered approximately 4565 occasions of service to 460 new patients; Supported 73 student placements from six discipline groups.	Cross sectional (plus descriptive): routine data capture of key outcomes over a 12 month period	Low (JBI Cross sectional checklist): No confounding factors identified, No strategies to deal with confounding factors
50	Frakes et al. (2014)	Australia; Multiple AHPs; Student- run clinic where students work in an interprofessional clinical environment to deliver outpatient ‘chronic disease early intervention and management’ services under supervision. 2-10 week placement.	Increasing student placement opportunities; Improving access to health services in underserviced regions; Improve collaboration / IP skills; improve rural work readiness	3rd and final year students; voluntary or compulsory placement; multiple disciplines; multiple students placed; 2-10 weeks; face to face supervision; learning purpose - interprofessional skills; chronic disease management skills; regional setting.	Student support in the form of hosting students from several metropolitan and regionally based universities around Australia.	Reason for rural placement; student reported practice change	A high proportion of students acquired profession specific knowledge, gained an understanding of interprofessional practice and improved their communication skills; The primary reason for students being placed at CAHP was by choice of their university (62%), followed by the desire of the student for a rural/regional placement (38%) or a CAHP placement (23%).	Qualitative: Structured interviews were undertaken between students and a clinical educator (other than their primary supervisor) on the last day of their clinical placement	Moderate (JBI - Qualitative checklist): researcher influence (reflexivity) not declared; content analysis used (incongruence with study aim/and data collection methods)
18	Jones et al. (2011)	Australia; Speech Pathology; Student-run clinics in rural primary schools and aged care/disability services. Students work in pairs running clinics supervised by local therapists.	Improving access to health services in underserviced regions; Increasing student placement opportunities	Final year students; voluntary placement; single discipline; multiple students placed; 6 weeks duration; group supervision, face to face and teleconference; learning purpose - exposure to rural practice, professional resilliance; rural setting.	Stakeholder engagement – authors outline a model of shared governance across governments, educational entities, communities, private and public health service providers; Recognising and exploring areas of unmet demand; Student support - orientation programme. Community-academic partnerships: Authors have identified eight factors that facilitate the development of effective and sustainable communi…	Impact on community; number of student placements offered; student outcomes.	For Speech Pathology: A total of 231 primary school aged were assessed in 2010 (SP). Fifty-eight per cent of kindergarten children had a speech pathology intervention. The number of new referrals on the speech pathology service waiting list decreased from 250 clients in September 2009 to eight in September 2010. For occupational therapy: 25 children screened and for physiotherapy 33 children were…	Cross Sectional: Longitudional routine data capture of referrals to, consumer access to and use of student service: Each consultation was documented on a standard form, reviewed by the speech pathologist and filed in school records.	Low (JBI Cross Sectional Studies) - No confounding factors identified, No strategies to deal with confounding factors, unvalidated survey/data capture tool
38	Kirby, Held, Jones & Lyle (2018)	Australia; Speech Pathology; Service learning placement: students provide classroom based paediatric communication impairment service with supervision from external health service and support from university.	Provide services to disadvantaged communities with high levels of unmet need; Rural health workforce shortage; attract students to rural practice;	6-8 weeks; single discipline; face to face supervision; learning purpose - not specified; rural setting.	Highly developed partnerships and trusting relationships between Universities, UDRH, local health services, local primary school, clinicans and supervisors. Common students support problems were: poor pre-placement preparation and lack of maturity, cultural understanding, ability to self-manage and ability to meet learning goals. These were addressed through highly developed and trusted relations…	Facilitators and barriers of partnerships between key stakeholders.	Trust key factor for success, high levels of trust associated with high levels of risk, close relationships between stakeholders faciliated by social connection in local community, combination of work and social connection enriched levels of interaction and faciliatated partnerships. Commitment to investing and sharing resources. MoU to meet unmet need underpin partnership. Role definition import…	Mixed methods:	MMAT. Strong/high
48	Moosa & Schurr (2011)	Canada; Speech Language Pathology; Under the guidance of the clinical supervisors, the SLP students developed the services and resources requested by the communities, and the programming materials to be shared with the school and hospital staff	Increasing student placement opportunities; Improving access to health services in underserviced regions; Exposure to rural practice	Voluntary placement; single discipline; multiple students placed; 6 weeks duration; group supervision, face to face and teleconference; learning purpose - exposure to rural practice, professional resilliance; very remote setting.	Participant selection process; significant engagement and collaboration with key stakeholders; Student support - subsidized transport to and from; accommodation organized; extensive education prior to placement re: communities they would service; Interventions developed by students - students developed the services and resources requested by the communities, and the programming materials to be sh…	Awareness of rural issues; impact on community.	Increased awareness of rural issues for these communities; increased services to these areas; thinking outside the box; strengthen collaborations with these communities however was not entirely successful as interventions were fraught with difficulties and in the most part were not implemented fully.	Descriptive case study / reflective opinion piece	Low (JBI Qualitative) - Lacks philosophical approach or any matching qualitative methodology
Placements designed to provide students with a specific skill set (Interprofessional)
39	Cragg, Hirsh, Jelley & Barnes (2010)	Canada; Multilpe AHPs and nursing; Usual clinical placement supplemented with weekly, one-hour IP education sessions guided by two local facilitators. The sessions were case-based and structured using elements of collaborative learning for students from medicine, physiotherapy, nursing, and spiritual care.	Improve collaboration / IP skills; Recruitment to rural practice and rural placement	Voluntary placement; single discipline; multiple students placed; 12 weeks with 5-12 IP sessions; 1:1, discipline specific supervision; learning purpose - interdisciplinary rural training experience; rural hospital	Stakeholder engagement, consultation & partnerships in the form of small rural hospital setting with a supportive administration and good communication channels.	Student, supervisor and facilitator perceptions; IPE scale (interprofessional attitudes)	Learning outcomes – improved appreciation for IP practice in rural settings; improved understanding of others’ roles; influenced attitude towards IP practice for students and supervisors. Student satisfaction – positive reports from participants.	Mixed Methods. All students, preceptors, and facilitators participated in semi-structured interviews, and the Interdisciplinary Education Perception Scale (IEPS; Luecht, Madsen, Taugher, & Petterson, 1990), that measures interprofessional attitudes, was administered to students and preceptors pre and post placement	Low (MMAT) - unclear question, small sample, not representative
46	Guion, Mishoe, Taft & Campbell (2006)	USA; Multpile AHPs; Rural IP clinical rotation where IP teams of students explored health care access and availability problems. Students were physician assistant, health information management, occupational therapy, physical therapy, and respiratory therapy students.	Increasing student placement opportunities; Improve collaboration / IP skills; servicing rural communities; rural work readiness.	Voluntary placement; multiple disciplines; multiple students placed; learning purpose - interdisciplinary rural training experience; rural hospital.	Engagement - Establishing collaborative partnerships with all key stakeholders to identify all needs (community representatives, students, supervisors, academics); Barriers - Practitioners identified that professional and personal boundaries were hard to balance in a smaller community; Participants shared a concern about the lack of supports for student travel and accommodation in the region; Pla…	Community, university and student needs identified for establishing an IP placement	Ninety-eight students participated in the rural grant project. Total number of clinical rotations was 115. Seventy-eight students completed evaluations from 115 participants, response rate of 67.8%. All (100%) of the respondents replied that they felt more knowledgeable about local health care issues, and 94.9% of respondents felt they were adequately prepared to practice in the environment in wh…	Mixed methods project evaluatoin. Most of the data are based on responses to open-ended questions from student participants, program administrators, and clinical site supervisors.	Low (MMAT) - evaluation methodology: unclear question, unclear methodology, no clear data analysis strategy.
42	Gum et al. (2013)	Australia; Multiple AHPs; Placement supplemented with Interprofessional particpation in a joint fortnightly Interprofessional learning practicum. Types of activities in the Interprofessional program included case studies, role plays, journal club, work shadowing and invited speakers. Nutrition and Dietetic, Speech Pathology and Paramedic students were involved.	IP competence; Recruitment to rural placements; Recruitment to rural practice; servicing rural communities	Final year students; voluntary placement; multiple disciplines; multiple students placed; 8-12 months duration; 1:1 discipline specific & group supervision; learning purpose - interprofessional learning; rural school	Funding from an ‘interdisciplinary grant’ to set up model; Engagement & collaboration with community-based partners; Student support - stipends were provided to defray costs associated with participating in the project; student orientation session prior to beginning rural rotation (discussed project purpose, goals, rural health care IP approach and rural needs specific to community); Contractual …	Student participant, program administrator, and clinical site supervisor perceptions; Student intention to practice in rural area	Improved knowledge about local health care issues; IP skill development; knowledge of rural resources; appreciation of cultural diversity; preparedness for the practice environment; 76% of respondents stated they would accept employment at their practice site if offered.	Qualitative: exploration of student perspectives of rural Interprofessional placements through focus groups and self reflection.	High (JBI - Qualitative checklist)
51	McNair, Stone, Sims & Curtis (2005)	Australia; MultInterprofessionalle AHPs, nursing and medicine (physiotherapy, pharmacy, medicine and nursing) worked in small Interprofessional teams of 2-4 in rural community health settings supplemented with Joint home visits, observation of team working. Online discussion forum and worked on a joint project.	Improve collaboration / Interprofessional skills; Exposure to rural practice/rural issues	2nd year students onwards; voluntary placement; multiple disciplines; multiple students placed; 2 weeks duration; discipline specific supervision; learning purpose - interprofessional learning; rural community	Engagement, networking & collaboration - successfully networking across a wide range of stakeholder group, building meaningful partnerships, and monitoring that all roles and visions are clear and understood; A broker/support mechanism/geographic point of coordination - The IMMERSe program operates from the Flinders University Rural Clinical School in Mount Gambier; support for supervisors in the…	Interprofessional learning outcomes; Perceptions of rural practice.	Interprofessional learning – the key element of InterprofessionalE is that students from different discInterprofessionallines must be given the opportunity to interact with those who they are learning with, from and about. With respect to rural placement – primary outcome from this exercise was a better understanding of health care in a rural community.	Uncontrolled Before - After: before after measurement of student learning outcomes using Barr's educational outcomes framework for the InterprofessionalE setting.	Low (JBI - Quasi-Experimental Studies checklist): no control group, one measure only for exposure group, non validated measurement tool
40	Mu, Chao, Jensen & Royeen (2004)	USA. MultInterprofessionalle AHPs; Short & long term programmes involving Interprofessional teams spending time as a team in various activities e.g. community visits, shad- owing activities with clinicians, volunteer activities. Students were from Occupational Therapy, Physiotherapy, Pharmacy and Paraprofessionals (OT assistants and PT assistants)	Increase interprofesional student placement opportunities; Improve sustainability; Recruitment to rural practice; Rural preparedness (interprofessional)	Voluntary placement; multiple disciplines; multiple students placed; 1-3 months duration; group supervision; learning purpose - interprofessional learning; rural community	Coordination / supervisor support - Interprofessional needs to be effectively planned and coordinated and factored into supervisor workload. Coordination should include keeping track of all student placements within the health service and organizing structured Interprofessional educational opportunities. This is often difficult in regional areas where administration and clinical staffing are alre…	Health professionals from three rural/regional health services in were sampled to ascertain their views on the role of Interprofessional in clinical education	IEPS scores were significantly different pre-post test (F 15.94, p0.000). Students reported high regard for the value of interprofessional work in rural settings in assisting with addressing rural problems, enhancing professional communication skills, learning about other professional gorups and avoiding overlapping or contradictory health care provision; students also reported greater awareness …	Mixed methods: Quasi-experimental design using before after measurement of student learning outcomes (IEPS scores), self assessment tool AND qualitative data collected using a reflection journal and debriefing notes.	Moderate (MMAT) - Yes, adequate rationale; Yes, different components of the study are integrated to answer the research quesion; no, components of the study are not well integrated; no,-different study components adhere to quality criteria of each tradition [quasi experimental data no control group; qualitative data - lack of rigour in data collection methods]
47	Page & Hamilton (2015)$	Australia; pharmacy; 2 week observational placement in rural community working with a range of disicplines. Weekly meeting with rural pharmacy academic. Final year students.	Improve muldisciplanary undersanding & knowledge/ build teamwork & communication skills/ rural exposure where health service gap exists	3rd year students; voluntary placement; single discipline; multiple students placed; 2 weeks duration; supervision not described; learning purpose - understand rural context; understand other disciplines; rural setting.	Support from rural phamacy academic UDRH (Rural Phamacy Liason Officer), Pilot program based on multidiciplanary principals; embedded evaluation and feedback loops. Final year students from Masters program. Selection criteria - Application to program through essay re: interest in rural practice.	Students perception of placement identified through qualitative analysis of student reflections/journals.	Learning from observing other disciplines. Pharmacy disipline specific learnings. Student feedback regarding learning. Understanding of rural practice.	Quasi-qualitative: The students’ daily reflections and detailed postplacement reflection were analysed using a qualitative thematic methodology.	Moderate (JBI - Qualitative checklist): data collection methods could be more rigourous and do not entirely match the aims / philisophical perspective; researcher influence (reflexivity) not declared.
		Colour code to identify relationships between drivers, contexts, mechanisms and outcomes
		Pink = driver is to improve IP skills
		Red = driver is to expose students to rural settings/rural health/rural contexts
		Blue = driver is to improve rural work readiness
		Brown = driver is to attract students to rural work
		Purple = driver is to increase number of student placements
		Orange = driver is to meet unmet community needs
		$ Included in both interprofessional and exposure to rural practice placement models
