# Supplementary material for: What works, why and how? A scoping review and logic model of rural clinical placements for allied health students
Source: BMC Health Serv Res. 2020 Sep 14;20:866. doi: 10.1186/s12913-020-05669-6 (PMC7489211; doi:10.1186/s12913-020-05669-6)
Supplement: Supplementary file 2 — Additional file 2. Context features. Context data from the literature. [file 12913_2020_5669_MOESM2_ESM.xlsx]

## Sheet: Context
Reference		Year of study	Level of choice	Duration	Single or multiple students	Single or multiple disciplines	Supervision model	Supervision mode	Externally supported	Learning purpose	Setting
Placements designed to expose students to rural practice
35	Brown, Macdonald- Wicks, Squires, Crowley & Harris (2015)	Final year (4th)	Voluntary	1 year	Not specified	Single	1:1 discipline specific and also group supervision	Face to face	yes	Not described	Rural
36	Capstick, Beresford & Gray (2008)	3rd year	Compulsory (but choice over location)	1 week	Single	Single	01:01:00	Face to face	Not identified	Understand rural context	Not specified
47	Page & Hamilton (2015) $	Final year Masters	Voluntary	2 weeks	multiple	Single	Not specified	Not specified	yes	Understand rural context; Understand other disciplines	Rural & Remote
37	Paterson, McColl & Paterson (2004)	3rd year	Voluntary	6 weeks	Single	Single	Not specified	Not specified	Not identified	Not described	Remote
34	Wolfgang, Dutton & Wakely (2014)	Final (implied)	Not specified	not specified	Not specified	Single		Face to face	yes	Understand rural context	Rural
Placements designed to address community needs
43	Allan, O’Meara, Pope, Higgs & Kent (2011)	Not specified	Not specified	Not specified	Mixed (Multiple or single)	Mixed	Not specified	Not identified	N/A	Not described	Regional
49	Averett, Carawan & Burroughs (2012)	Not specified	Voluntary	Not specified	Not specified	Single	None on-site / remote supervision	Teleconference	Yes		Rural
45	Boucaut (1998)	Not specified	Not specified	1 day	Multiple	Single	Group	Not specified	No	Exposure to rural practice/experience in primary care	Rural
41	Frakes et al. (2014)	3rd & 4th year; graduate entry masters	Varied	2-10 weeks	Multiple (4 students per profession per week)	Multiple	Not specified	Face to face	Not specified	Interprofessional skills; chronic disease management skills	Regional
50	Frakes et al. (2014)	3rd & 4th year	Varied	Average placement 5.6 weeks	Multiple	Multiple	Discipline specific, on-site	Face to face	Yes	Interprofessional skills; chronic disease management skills	Regional
18	Kirby, Held, Jones & Lyle (2018)	Not specified	Not specified	6-8 weeks	Not specified	Single	Not specified	Not specified	yes	Not specified	Rural
38	Jones et al. (2011)	Final	Voluntary	6 weeks	Multiple	Single	Multiple *	Face to face & teleconference	Yes	Exposure to rural practice; professional resliance	Rural/Remote
48	Moosa & Schurr (2011)	Not specified	Voluntary	Not specified	Multiple	Single	Group	Face to face	No	Exposure to rural needs/rural practice	Very remote
Placements designed to provide students with a specific skill set (Interprofessional)
39	Cragg, Hirsh, Jelley & Barnes (2010)	Not specified	Voluntary	5-12 sessions	Single	Multiple	1:1 discipline specific	Not specified	Not specified	interdisciplinary rural training experiences	Rural hospital
46	Guion, Mishoe, Taft & Campbell (2006)	Not specified	Voluntary	Not specified	Multiple	Multiple	Not specified	Not specified	Yes	interdisciplinary rural training experiences	Rural hospital
42	Gum et al. (2013)	Final	Voluntary	8-12 months	Multiple	Multiple	1:1 discipline specific and also group IP supervision	Not specified	Yes	Interprofessional learning	Rural clinical school
51	McNair, Stone, Sims & Curtis (2005)	2nd half of course onwards	Voluntary	2 weeks	Multiple	Multiple	Discipline specific	Not specified	Yes	Interprofessional learning	Rural community
40	Mu, Chao, Jensen & Royeen (2004)	Not specified	Voluntary	48 hrs; 1-3 months	Multiple	Multiple	Project coordinator	Not specified	Yes	Interprofessional learning	Rural community
47	Page & Hamilton (2015)$	Final year Masters	Voluntary	2 weeks	multiple	Single	Not identified	Not specified	yes	Understand rural context; Understand other disciplines	Rural & Remote
	* Peer, discipline specific, non‐ discipline specific, non‐discipline non‐clinical supervision, on and off site supervision
	$ Included in both interprofessional and exposure to rural practice placement models
