# Supplementary material for: What works, why and how? A scoping review and logic model of rural clinical placements for allied health students
Source: BMC Health Serv Res. 2020 Sep 14;20:866. doi: 10.1186/s12913-020-05669-6 (PMC7489211; doi:10.1186/s12913-020-05669-6)
Supplement: Supplementary file 3 — Additional file 3. Mechanisms. Mechanism data from the literature. [file 12913_2020_5669_MOESM3_ESM.xlsx]

## Sheet: Mechanisms
Reference		Support for students	Support and recognition for supervisors	External funding or sponsor	Sustained funding	Regional coordination, infrastructure and support (e.g. UDRH)	Coordination role between university & placement site/ local champion	Stakeholder engagement, consultation and partnership	Needs/ demand analysis	Support for university placement staff	Selection criteria / student traits	Resourcing	Support from registration bodies &/or professional associations	Evidence based approach to placement model	Regular program planning, eval and feedback	Student autonomy
	Placements designed to expose students to rural practice
35	Brown, Macdonald- Wicks, Squires, Crowley & Harris (2015)	✓	✓			✓	✓	✓				✓		✓
36	Capstick, Beresford & Gray (2008)
47	Page & Hamilton (2015) $	✓				✓					✓				✓
37	Paterson, McColl & Paterson (2004)	✓
34	Wolfgang, Dutton & Wakely (2014)	✓	✓			✓
	Placements designed to address community needs
43	Allan, O’Meara, Pope, Higgs & Kent (2011)							✓	✓	✓			✓	✓
49	Averett, Carawan & Burroughs (2012)	✓									✓
45	Boucaut (1998)	✓						✓	✓							✓
41	Frakes et al. (2014)	✓		✓	✓	✓	✓	✓	✓			✓		✓	✓
50	Frakes et al. (2014)	✓
18	Kirby, Held, Jones & Lyle (2018)	✓			✓	✓	✓	✓		✓		✓			✓
38	Jones et al. (2011)							✓	✓			✓
48	Moosa & Schurr (2011)	✓						✓			✓					✓
	Placements designed to provide students with a specific skill set (Interprofessional)
39	Cragg, Hirsh, Jelley & Barnes (2010)							✓
46	Guion, Mishoe, Taft & Campbell (2006)	✓		✓				✓
42	Gum et al. (2013)	✓	✓	✓		✓	✓	✓
51	McNair, Stone, Sims & Curtis (2005)		✓	✓			✓				✓
40	Mu, Chao, Jensen & Royeen (2004)	✓		✓
47	Page & Hamilton (2015)$	✓				✓	✓				✓
	$ Included in both interprofessional and exposure to rural practice placement models
